# Supplementary material for: X-ray Radiotherapy Impacts Cardiac Dysfunction by Modulating the Sympathetic Nervous System and Calcium Transients
Source: Int J Mol Sci. 2024 Aug 31;25(17):9483. doi: 10.3390/ijms25179483 (PMC11394929; doi:10.3390/ijms25179483)
Supplement: Supplementary file 1 [file ijms-25-09483-s001.zip]

Archive with 1 entries (1 files):
- ijms-3169338-supplementary.pdf
